# Supplementary material for: Single cell sequencing reveals gene expression signatures associated with bone marrow stromal cell subpopulations and time in culture
Source: J Transl Med. 2019 Jan 11;17:23. doi: 10.1186/s12967-018-1766-2 (PMC6330466; doi:10.1186/s12967-018-1766-2)
Supplement: Supplementary file 1 — Additional file 1: Table S1. Gene list. [file 12967_2018_1766_MOESM1_ESM.csv]

	baseMean	log2FoldChange	lfcSE	stat	pvalue	padj
ITGA2	5577.4243057928	-3.13063486699369	0.170236282737264	-18.3899390697187	1.58157633447666e-75	2.27652097584571e-71
ESM1	783.938667648237	-4.06046950981761	0.290571561480318	-13.9740774669466	2.24402512643735e-44	1.61502488349696e-40
COLEC12	1479.22453215679	2.86710780389801	0.214618259543315	13.3591047192299	1.04817216422353e-40	5.02913004394451e-37
ITGB8	981.60528307454	2.30357416138142	0.18050585836892	12.761769519266	2.68042104700301e-37	9.64549513764033e-34
CRISPLD2	3519.06873442673	3.43852229178251	0.279204519017675	12.3154249217751	7.48200564374915e-35	2.1539197847225e-31
BZRAP1	205.42407203598	3.43544680416253	0.284390699438373	12.0800251588642	1.34678516719214e-33	3.23093761609394e-30
TMEM200A	9129.59423222535	-1.64167130695306	0.13924652214606	-11.7896754737691	4.41237964663268e-32	9.07311323337584e-29
LMO2	215.802880841419	-3.52193249054473	0.305803617327814	-11.5169745908182	1.08348802660771e-30	1.94946583187393e-27
FAM180A	1105.2395079868	-3.07103996130031	0.279962303147018	-10.9694767001813	5.35815981255872e-28	8.56948359355225e-25
SLC20A1	8986.70435410474	-1.62081558170001	0.149071700302602	-10.872724859312	1.55486486955126e-27	2.03461135748371e-24
HR	265.681391397002	3.35832096816222	0.306978206222481	10.9399328684861	7.42548706677098e-28	1.06882460839101e-24
ALDH1B1	8600.6424407543	1.73752633307724	0.164224505958884	10.5801891315311	3.6821419921478e-26	4.41672931958129e-23
DDIT4L	501.101511004325	2.87815002809356	0.275186718940619	10.4588987403662	1.33397035184599e-25	1.3715120888908e-22
PCDH10	599.913228769842	-2.82786901112823	0.26967573927492	-10.4861824750404	9.9986992380375e-26	1.10708674486394e-22
KCNC4	423.209419962243	-2.28495482272854	0.219628058868277	-10.4037472921388	2.3837059829389e-25	2.28740426122816e-22
MYCT1	139.864343218485	-3.22434908159572	0.310231493724747	-10.3933647834495	2.65807001193509e-25	2.3912662344871e-22
TSPAN13	1017.64963453854	-1.81453384431594	0.178413673719092	-10.170374313198	2.68873410923169e-24	2.27656698636947e-21
PLAT	44638.1286622547	-3.02360287966219	0.297923285431003	-10.1489310420566	3.35012702861605e-24	2.6789849138833e-21
LMOD1	4836.91627949297	1.60345381586239	0.163588778083879	9.80173478061085	1.10668404265982e-22	7.96480505502269e-20
SHANK2	204.473372121972	-2.61365745189787	0.263697020254606	-9.91159266560663	3.70689227795464e-23	2.808263549941e-20
CDCP1	666.873455841044	-1.8068507087738	0.186778123009949	-9.67378127403903	3.89707010495731e-22	2.67116319479788e-19
KIAA1549L	2319.54079904797	-1.63230156019255	0.173183136052773	-9.4252916155482	4.28912050548665e-21	2.68424350243369e-18
TMEM158	1367.59887520306	-1.69980822281222	0.179495349211538	-9.46992905542621	2.80033822441275e-21	1.8321849273726e-18
HIST1H1C	932.186577789628	-2.33547307644748	0.249019221978159	-9.37868594197245	6.68000304134523e-21	4.0063318240468e-18
RGMB	3260.63678755572	-1.27604242952184	0.138580938611572	-9.20792168321548	3.32500152560191e-20	1.91440287838056e-17
MID1	2825.78826671652	1.36269567093816	0.150405383777476	9.06015221472565	1.30268640492614e-19	6.94476596759512e-17
KRT23	149.460704242612	2.73441571700103	0.300685255672429	9.09394679458422	9.55076126205833e-20	5.28744836946414e-17
DCLK1	347.207451079006	2.10464492044129	0.234659030020956	8.96894920367369	2.9935656945249e-19	1.53890659310684e-16
BEX1	1920.21102269385	1.51783458935174	0.171304367579908	8.86045470290606	7.96887365268327e-19	3.82346557855743e-16
CCND1	54719.9447903858	-2.09069599694035	0.237099932468601	-8.81778402538017	1.1674716537825e-18	5.2514334326704e-16
MT2A	12635.0300973077	-1.6317483599551	0.185459567002816	-8.79840488320737	1.3877455503267e-18	5.87506160335369e-16
VCAM1	789.407066303909	2.28148460032514	0.256317006218496	8.90102702892956	5.53322810888325e-19	2.74638915169881e-16
NREP	8170.9810556972	1.92143612609087	0.218930995123259	8.77644631820677	1.68721249274241e-18	6.9387818915812e-16
PCOLCE2	1763.19814106123	-2.34350823817943	0.265378491300821	-8.83081453471275	1.03916172326189e-18	4.82506253052635e-16
TEK	1004.767994741	-1.43726314449152	0.164396994455684	-8.74263638000365	2.27732721054962e-18	9.10551329684758e-16
NPAS1	378.9282645128	-2.05877145928011	0.233902086692493	-8.80185161403345	1.34577048502126e-18	5.87000617012001e-16
ADGRL4	1973.77986760765	-1.3158884528445	0.151083883977395	-8.70965465146095	3.04801991169465e-18	1.18576212456575e-15
OLR1	1456.61366504368	-2.52832263341135	0.293318536434904	-8.61971651754939	6.71200719250087e-18	2.3564056470453e-15
PIM1	900.972798684736	2.14109131503519	0.248298905118283	8.62303969490011	6.51998418491222e-18	2.34621630894066e-15
BMP6	257.47253569257	-2.61103006397215	0.301485935392075	-8.66053688566457	4.69547469631476e-18	1.7785963889146e-15
CPED1	654.38117773612	-1.82819382955466	0.21149964544235	-8.64395694721382	5.42990217530574e-18	2.00405158747054e-15
SEMA7A	19320.7751402659	-1.50425815449899	0.177500976107902	-8.47464722438799	2.35792967467132e-17	8.080961842195e-15
SVIL	1854.15452432479	-1.46962572268526	0.175490905241267	-8.37436971827577	5.55202036352335e-17	1.85850653750128e-14
NIPAL3	3691.53052259921	-1.62080862936345	0.1974311967091	-8.20948591904442	2.22137513197732e-16	6.95097253253946e-14
CSMD2	859.055400294017	-1.73064067629057	0.210146195239039	-8.23541284828868	1.78939472870155e-16	5.72367727220668e-14
RGS4	39960.5209894843	-1.90456101243126	0.234038891059429	-8.13779711487201	4.0253464152905e-16	1.20710075628524e-13
CD44	25564.8933512414	-1.35360810175008	0.166488866691326	-8.13032203684645	4.28151449954346e-16	1.25771672870262e-13
LINC01468	62.1993627532819	-3.0505307562922	0.370349674356771	-8.23689331330022	1.76739954098893e-16	5.72367727220668e-14
OLFML2B	405.794281238724	2.2924137148574	0.280211881922791	8.18100110219109	2.81495331285543e-16	8.62094425217895e-14
TLR4	2152.78488218267	-1.86538089015864	0.229705546194036	-8.12074815373821	4.63318584002539e-16	1.33380153962651e-13
TGFBR1	5021.4336257999	1.43184003685198	0.178279081310287	8.03145285654644	9.63250878863834e-16	2.66635252891654e-13
SPEG	3332.78157968603	1.24522994308189	0.155470593427628	8.00942426235447	1.15246685829418e-15	3.12992602986536e-13
PLAUR	3195.2636675197	-1.21054788581096	0.151624638611956	-7.98384680018293	1.41842046756446e-15	3.78087855743016e-13
TSPAN18	490.670487306781	2.38516189952911	0.295676668433136	8.06679103957939	7.21699136378885e-16	2.03688968020347e-13
KIAA0754	2981.62785669965	-1.32269325816459	0.166230566341858	-7.95697979783351	1.76289482421928e-15	4.53126930353792e-13
MARCKSL1	2441.85231909626	1.16447178380942	0.146904123916234	7.92674672954321	2.24961439268836e-15	5.58292233937176e-13
HIST1H2BK	1615.58642540828	-2.03662409221282	0.256645562116466	-7.93555156542548	2.09561899810942e-15	5.29198944891e-13
COL13A1	447.036839279538	-2.22422219153821	0.279513503627096	-7.95747669674514	1.75583177878622e-15	4.53126930353792e-13
ST5	1632.68193481557	1.41325193040317	0.179280470135064	7.88291066694811	3.1984173881144e-15	7.80305421771502e-13
MYPN	279.349635292168	-2.56505483435396	0.325675836992835	-7.87609807973071	3.3776313745029e-15	8.10293766743245e-13
EPG5	4292.55560231565	-1.21308085037675	0.157416977284287	-7.70616277420944	1.29657233846623e-14	3.01013907094885e-12
DUSP4	207.219571895808	-2.57483608144905	0.330770760247706	-7.78435215833715	7.00713285986549e-15	1.65345361286728e-12
FAM3C	2292.61262513111	-1.39393848297693	0.181671551922093	-7.67284953658948	1.68216773854516e-14	3.78330037947173e-12
TM4SF1	6609.77124515833	-1.5470464172322	0.203100582075775	-7.61714418255585	2.59349590233729e-14	5.74319692588353e-12
SPRY2	692.518661163488	-1.38343249576264	0.180062571822636	-7.68306529091087	1.55326373407631e-14	3.54883780766577e-12
FGFR2	1005.88560840761	2.10466246055615	0.27689316896906	7.60099091065451	2.93871753296855e-14	6.31341793575363e-12
SMURF2	8577.40582015887	-1.57163604289654	0.209357509182898	-7.50694851610761	6.05215151853672e-14	1.24449527082597e-11
NMNAT2	646.203843897101	-1.77976603287471	0.233825901294838	-7.61150079190993	2.70931241493312e-14	5.90876407584052e-12
LOC728392	2122.48370532466	-1.69597601250307	0.223630691889232	-7.58382491318821	3.35513859190436e-14	7.10203895468697e-12
MDGA1	569.928383462774	-1.89006402231346	0.251658221442115	-7.51044019735392	5.89288707886873e-14	1.22930748714836e-11
DKK1	11626.4120601214	-1.61311038587988	0.219242366440566	-7.35765815735787	1.87164594142825e-13	3.64060428120516e-11
LINC01614	1334.02287323733	1.78976793493246	0.240749049067204	7.43416408856866	1.05231277010629e-13	2.13337887505774e-11
P3H2	2293.36447009092	-1.09096141781909	0.148573172746298	-7.34292333974723	2.08978237371112e-13	3.95793782726288e-11
INHBE	294.387697771837	2.25910200363641	0.304516858422318	7.41864347130295	1.18325955878307e-13	2.36553306793382e-11
ADAMTS1	39391.1422471298	-1.39563933223354	0.192435169665034	-7.25251696279263	4.09096990633885e-13	7.26980504096807e-11
P2RX5	521.059065770248	-2.38329399838937	0.324058310380744	-7.35452207841601	1.91611434855178e-13	3.67740665774058e-11
NEK10	159.914571709965	-2.07532771720701	0.281169932970467	-7.38104425064892	1.57052793151261e-13	3.09673685564281e-11
SLC16A2	4003.68665839191	-1.09099551427634	0.15088556654859	-7.23061548716792	4.80809912641716e-13	8.43997302751813e-11
ADRA2C	250.131647138091	-1.75529521320362	0.239312398476336	-7.33474414355172	2.22145460393375e-13	4.15267760636655e-11
TNFAIP2	1585.16841890269	1.12506623715955	0.155659224715385	7.22775177132401	4.910552154123e-13	8.51596237427065e-11
DHRS9	59.752643632672	-2.76561800375417	0.378152806123821	-7.31349327300405	2.60285343635737e-13	4.80326568755486e-11
MYO10	6610.96343024712	-1.19489578943637	0.166598240983815	-7.17231936171797	7.37376775457659e-13	1.25786286928489e-10
ULBP2	709.357890528807	-1.38948009783929	0.190611582345516	-7.28958902046478	3.10901951173426e-13	5.66471225973455e-11
ABCC3	1313.17618059269	1.93512105696686	0.269841803938519	7.17131678161977	7.42797998396665e-13	1.25786286928489e-10
DUSP6	767.823080639134	-2.04273669875029	0.28059883254904	-7.27991873734287	3.34021318564174e-13	6.0098785742659e-11
FHL3	1621.00501705563	1.19710068075664	0.16749835647453	7.14693986229454	8.87337272214487e-13	1.48515496468085e-10
GABARAPL1	4304.4103552755	-1.23860097235342	0.173778803455721	-7.12745713356815	1.02240098590232e-12	1.67232270353159e-10
ITGA6	2858.01969772703	-2.02693018978951	0.284292207204	-7.12974235109808	1.00556977964364e-12	1.66369786301041e-10
ARSB	4173.52856235419	-1.15408604336007	0.162777032989145	-7.08998082940255	1.34130579499229e-12	2.16929838349652e-10
SCN9A	1853.36411013142	-1.89703091664687	0.268985416822399	-7.05254187776063	1.75678514866275e-12	2.76270212190457e-10
LIPA	4162.67388245729	-1.30493067837255	0.186665964278785	-6.99072636736091	2.73466668814579e-12	4.18753109672027e-10
TMEM106A	527.566613370861	-1.48573658964374	0.210688081970636	-7.05183024947189	1.76579543709338e-12	2.76270212190457e-10
DUSP1	4115.96350837621	-1.19059960471834	0.172075364253447	-6.91905904069294	4.54653364195478e-12	6.74668095281414e-10
C11orf87	389.041555011445	-2.16109152586653	0.308502628025623	-7.0050992424189	2.46810823024913e-12	3.81999460926945e-10
CXCL8	100.703156149852	-2.5255101666739	0.357268014471561	-7.06895121974298	1.56109007432658e-12	2.49670339220631e-10
DNMBP	2727.64196533918	-1.06772713626138	0.155159502223789	-6.88148080496791	5.92335573027411e-12	8.44166162193718e-10
PERP	3655.17167357458	-1.46706634865871	0.212761673606507	-6.89535067002706	5.37320908231586e-12	7.77337341877535e-10
DAW1	340.372699575545	-2.09149854585096	0.300625507769285	-6.95715596913379	3.47210500366967e-12	5.20598743987722e-10
GLTSCR2	2366.27547965293	1.23384264595784	0.179517093651197	6.87312066423715	6.28123909917582e-12	8.77787918383852e-10
GPNMB	2329.31946601641	-1.25200083578062	0.18213610957134	-6.8739847289328	6.24328945104808e-12	8.77787918383852e-10
PLA2G15	1893.05277856722	-1.31916110235703	0.189446532527795	-6.96323698700308	3.32541706685044e-12	5.03853192213107e-10
FST	2836.15353721047	-1.61688276848598	0.235747678579022	-6.85853102873293	6.95722217672949e-12	9.62906307806195e-10
LDB3	252.637712851267	1.77097604844432	0.256863011922079	6.89463241590254	5.4004261628285e-12	7.77337341877535e-10
RUNX2	652.978081561132	1.50187143980585	0.217412502673322	6.90793501449418	4.9175914060126e-12	7.22283782634136e-10
DCBLD2	25500.9837242046	-1.86594262243638	0.275850800964433	-6.7643183050861	1.33938327842634e-11	1.73685431618637e-09
MGLL	3926.86376937812	-1.49813255618846	0.222583986957582	-6.73063941690448	1.68919106383681e-11	2.1709121582917e-09
HMGA2	1580.63302635079	-1.37061079136097	0.200407576265585	-6.83911664868699	7.96829843632687e-12	1.09233988278561e-09
KLF9	2946.9233964705	1.51024337833801	0.224806061042907	6.71798336455778	1.84256722246922e-11	2.34512983238994e-09
SYTL2	595.359365170923	1.56253038904559	0.229965894136695	6.79461793633101	1.08599945342669e-11	1.4473959382059e-09
CCKAR	154.682185463567	2.31134172254078	0.339348640377894	6.81111237094364	9.68469435109193e-12	1.30281766812726e-09
TNFRSF19	589.790805795853	1.42521874967364	0.210637371313626	6.76621978704612	1.32190686193409e-11	1.7297752155163e-09
NCLN	4927.82530825016	-1.03940368083754	0.156057895877346	-6.66037226116686	2.73134871950936e-11	3.33178249734049e-09
DNAJC6	253.104462464872	-1.76690240291151	0.263843993053076	-6.69676949043168	2.13077322095755e-11	2.62139741388572e-09
ALDH1A3	4967.92165867314	-1.66157116027013	0.25064429912687	-6.62919989027592	3.3751128016692e-11	4.0484478056022e-09
VWA1	871.072943053675	2.27667857499607	0.339548557762957	6.70501618382797	2.01384047105126e-11	2.49889825347516e-09
NT5E	14572.9291439232	-1.24227064912815	0.189711482560255	-6.54821011550308	5.82307545640843e-11	6.59979119051519e-09
PRSS3	85.5408086932176	-2.52635813662607	0.376195468129378	-6.71554643969616	1.87362741923609e-11	2.34512983238994e-09
WNT5B	4406.64123712224	-1.13685083273311	0.173560404115374	-6.55017392087536	5.74701127594547e-11	6.59979119051519e-09
TINAGL1	5175.83980352255	-1.50251148961768	0.230130081784563	-6.52896604375372	6.62252615546926e-11	7.33266472937112e-09
CALB2	163.17571830528	-2.14744364402831	0.323081440932597	-6.64675642720164	2.99622239740657e-11	3.62417018388824e-09
SMAGP	1042.4660209939	-1.13248453887041	0.173743238042159	-6.51815029829026	7.11796533305055e-11	7.82106816823891e-09
LOX	118907.622639819	-1.02074759466732	0.157268034088716	-6.49049630830581	8.555406250246e-11	9.32928163379098e-09
ARNT2	1703.832288946	1.11779101042337	0.169948691391328	6.57722634562403	4.79304871244974e-11	5.60903602983753e-09
EDN1	744.547366002576	-1.57220565387749	0.239329346615451	-6.56921383069532	5.05816037202274e-11	5.87154519313672e-09
ASAP3	1130.3215655458	1.16688434358668	0.178276360473389	6.54536776770726	5.93491513870356e-11	6.67399753957024e-09
PTK7	9350.45880441263	1.15561916514102	0.179043597483622	6.45440094693544	1.08647812362231e-10	1.1499092728985e-08
SSFA2	6053.13988620785	-1.06175666901733	0.164640822809674	-6.44892713057397	1.12644703441113e-10	1.17493323284883e-08
B3GAT3	1568.56855230383	-1.32448410027428	0.20225387998232	-6.54862146718796	5.80706145339184e-11	6.59979119051519e-09
DPYSL3	18912.8187072478	1.35056109336076	0.208758126469767	6.46950188814016	9.83265020848322e-11	1.04837901556228e-08
IL13RA2	58.3323395245972	-2.50928950759686	0.38121681958856	-6.58231583355921	4.63176359022946e-11	5.46472173096416e-09
TOR1B	2989.49360049266	-1.19579044889336	0.185726464192169	-6.43844943742691	1.20700154517759e-10	1.23251601551771e-08
ADAM23	227.086879496084	-1.63430992973545	0.252496358728996	-6.47260791388105	9.63256779542029e-11	1.03471030483045e-08
HIPK2	3500.34617563893	-1.03311134840187	0.161083408201839	-6.41351806455057	1.4219925649882e-10	1.41159730899587e-08
SV2A	1316.40764770284	1.17539369917806	0.182351676137362	6.44575209877785	1.15028549364373e-10	1.19116614356171e-08
DNER	118.524727337009	-2.11620118786632	0.324103340138059	-6.52940258796739	6.60325411301691e-11	7.33266472937112e-09
PNP	2367.22990747848	-1.34763216322738	0.210522525918836	-6.40136801202424	1.53990901132164e-10	1.49766556141646e-08
LOC100129034	3014.09389756432	1.13738007155597	0.178174055015427	6.38353362647269	1.73047574476257e-10	1.64956740861672e-08
HMGA1	10377.4764521748	-1.4170853728123	0.223360125801877	-6.34439727200579	2.23297927275244e-10	2.10075187267965e-08
FAM155A	404.579213684883	-1.3741198225784	0.213432468410723	-6.43819486702505	1.20902718531022e-10	1.23251601551771e-08
TMEM178B	352.167742321098	-1.9100823306275	0.297661916292368	-6.4169523411634	1.39029422646363e-10	1.3897149372026e-08
RBP1	160.558364562623	2.21016601708246	0.342620326276897	6.45077319579768	1.11280933127263e-10	1.16918084046264e-08
ADIRF	939.28486349999	-1.54735905196314	0.245778146759437	-6.29575522626779	3.05906769642093e-10	2.85923509235603e-08
LRRC2	191.28947217941	1.96059079166179	0.305402193419926	6.41970108238873	1.36542188473021e-10	1.37439738523124e-08
PPP1R12B	797.590533598291	1.49261703170801	0.233747455777424	6.3855969116057	1.7073017848563e-10	1.63832679274811e-08
DACT1	3537.90139469811	1.55012841626994	0.248926061620949	6.22726445827271	4.74649552781788e-10	4.29692180046608e-08
LIPG	122.996260671272	-2.17991958996593	0.342483105861735	-6.36504269161233	1.95235424806738e-10	1.84882809517644e-08
DNAJB4	9870.78550551712	-1.15243533319598	0.185848840024844	-6.20092830841412	5.6131080412544e-10	4.95675319912981e-08
MGAT5	4775.69965573514	-1.37602652820582	0.221558296880021	-6.21067478664982	5.27575579117327e-10	4.68760671963877e-08
GALNT6	713.961563196693	-1.25725708519661	0.200431550304546	-6.27275038927885	3.54725346818133e-10	3.29413976909691e-08
HERC4	3994.78181943317	-1.01079525328477	0.164446612127924	-6.14664686736423	7.91380464430202e-10	6.70066494412254e-08
FOSL1	2325.8926814364	-1.38570732768496	0.225877079019297	-6.13478505079561	8.52744135584919e-10	7.17801116234464e-08
ABLIM3	1074.9622399329	-1.71616233909132	0.278851622590591	-6.15439251580395	7.53658161743839e-10	6.48801233207135e-08
PLCB4	1845.38946508245	-1.19407482050769	0.194057571657854	-6.1531988177868	7.59355118814048e-10	6.48801233207135e-08
RBP4	192.498270791291	-1.68569546478169	0.269018995629482	-6.26608340737168	3.70242073354481e-10	3.4161951306823e-08
MPC2	1689.31150815971	-1.02684022247575	0.167886465244638	-6.11627757472574	9.57864234250033e-10	8.01598708592731e-08
CCND3	2094.13400674879	-1.00158345901684	0.16402213293852	-6.10639211350983	1.01908465502109e-09	8.43028995653657e-08
GABRE	477.256546271355	1.30155072755577	0.210510816258858	6.18282115231218	6.29660383606562e-10	5.49259085505757e-08
ADGRA2	3780.02642956768	1.62315306489904	0.267267623167497	6.07313765005425	1.25434844490777e-09	1.00306063977792e-07
ARHGAP28	170.851353182272	1.89047985096121	0.304053142292104	6.21759682110118	5.04826665121092e-10	4.54154688609562e-08
PSMB9	170.694801602845	1.62908153914666	0.262053437213682	6.21660053944756	5.08040910993247e-10	4.54207507629615e-08
KCNN4	741.092289242553	-1.68626673452877	0.272312319453275	-6.19239973393166	5.92550436553054e-10	5.20071401447845e-08
TMEM171	213.169707028887	-2.08168799816016	0.336740427361751	-6.18187728295498	6.33437600347059e-10	5.49259085505757e-08
WISP1	1513.13221404803	1.76238932060802	0.29079292610051	6.06063340068618	1.35586544735472e-09	1.07232567303427e-07
PTHLH	132.307480947277	-2.05664450350859	0.336863132590507	-6.10528224829122	1.02619173231747e-09	8.44057359713006e-08
HECW2	755.074158307163	-1.34131401329993	0.2195098228171	-6.11049654218679	9.93216298234501e-10	8.26378924669792e-08
TNS2	1808.05573885297	1.21096031993928	0.19929674356359	6.07616711786813	1.23089131759728e-09	9.89801655055602e-08
BAALC	508.000637360751	2.0816238378926	0.344215768291999	6.04743893117284	1.47166421198813e-09	1.15754834247854e-07
VEPH1	849.596822387485	-1.30517336709467	0.214652965133763	-6.08038825031528	1.19891886062435e-09	9.69507757293648e-08
DAAM2	1565.30648018628	1.09345408771665	0.184835493579873	5.91582312757551	3.30219923599344e-09	2.47561748973383e-07
EPB41L4B	158.811815185585	-1.85188875721539	0.308036789271704	-6.01190773866278	1.8335266944292e-09	1.42658287781696e-07
SLC9A7	3243.37605681407	-1.25989281531432	0.215544980639105	-5.84515033279204	5.0611098956014e-09	3.64248079186433e-07
PRSS23	17204.008655279	-1.15267966181459	0.198540941846301	-5.80575296508327	6.4077379656295e-09	4.58870548643139e-07
MYH10	5901.62800223694	1.02671626512815	0.176989088615769	5.80101447585328	6.59149090064318e-09	4.69692673385435e-07
SYNM	876.797102170126	1.38815683213443	0.234888532135888	5.9098535782554	3.42411954791602e-09	2.55371900376701e-07
BMP2	115.752454863027	-1.97644103696652	0.333175501278234	-5.93213195263118	2.99026146475646e-09	2.25349861380652e-07
ABI3BP	2166.84734877725	-1.86940900256358	0.318688009150978	-5.86595337409745	4.46559281245375e-09	3.26282959098778e-07
SPRY4	714.479675581173	-1.10785035557951	0.18842051733333	-5.87966942909748	4.11086628321112e-09	3.01896986125209e-07
SERPINB7	229.113604943069	-1.60811394582602	0.270684310128163	-5.94092042152206	2.8342618395555e-09	2.14717710097694e-07
MCFD2	24165.1973799305	-1.02017253610956	0.177510315818786	-5.74711690080602	9.0777971325151e-09	6.26569905522243e-07
GALNT3	319.168711037127	-1.41955208512755	0.24086918794083	-5.89345651580917	3.78199659498721e-09	2.80608551485804e-07
NCEH1	1947.57990876622	-1.38186592474121	0.240817523884011	-5.73822827530932	9.56721073860893e-09	6.52656072850886e-07
SNTB1	843.632751200393	1.53182890558419	0.261444186059427	5.85910487692392	4.65368741828739e-09	3.38308973226408e-07
STOML1	827.124913278739	-1.00923656741261	0.174162308995226	-5.79480470392868	6.84007301969251e-09	4.85004980519478e-07
SCUBE3	8148.87227410834	-1.52811201999404	0.268387624727577	-5.69367541273606	1.24333351196086e-08	8.24725464108966e-07
RANGAP1	4698.80091221693	-1.18978398213646	0.208272603111433	-5.71262837436128	1.11244438038971e-08	7.48248804267736e-07
ARHGEF28	747.173563859398	-1.37451491119491	0.238486513971545	-5.7634911438175	8.23915784806208e-09	5.78509453975637e-07
CYB5R1	2565.06036291514	-1.26196686318022	0.222904394026619	-5.66147145143095	1.50080477494136e-08	9.77492485543253e-07
CSDC2	113.29900400108	1.75025661778666	0.302108049156909	5.79347893136609	6.89431377256234e-09	4.86454668834619e-07
JADE2	740.112315358428	-1.39466211988092	0.242636166593732	-5.74795645455497	9.03284933707966e-09	6.26569905522243e-07
TNFRSF10D	8545.6014984337	-1.22149815491011	0.216563552761778	-5.6403681013387	1.69687011144754e-08	1.07647875250408e-06
ARHGAP22	1820.72947864957	-1.00279616650918	0.174582272413618	-5.74397476127111	9.24795781013097e-09	6.33881451042977e-07
FJX1	596.55959033691	-1.17036247542306	0.204742459383561	-5.71626656701685	1.08889878108357e-08	7.39321181835704e-07
KCNH1	105.322973828852	1.87353406168905	0.326016542773613	5.74674538215087	9.09775672183888e-09	6.26569905522243e-07
ITPR3	4630.2977404468	-1.25447942707481	0.224680890168394	-5.58338284192573	2.35884701128027e-08	1.45099332822087e-06
MRAP2	324.044954280335	-1.40166150958699	0.246346709377882	-5.68979189178827	1.27194291207935e-08	8.39832398003216e-07
HHIP	1123.47782460249	-1.62915775773862	0.290148922225765	-5.61490197944272	1.96673702772337e-08	1.23083533813262e-06
GBP1	1751.8380058249	1.00593880593607	0.180037062797092	5.5873984517832	2.3049645747826e-08	1.4239339094172e-06
GSDMD	362.092286405314	1.27648749861783	0.225398658409853	5.66324355088541	1.48538096837955e-08	9.71844257220694e-07
IFT81	634.297856298854	1.07243795943774	0.187868193925469	5.70845940991583	1.14003357457931e-08	7.63239221976493e-07
SARM1	1100.38410015019	1.15989700377174	0.208932696125515	5.55153417957587	2.83173333566116e-08	1.70543805997936e-06
DNM3OS	822.09343106875	1.67714503135233	0.297726077057413	5.63318150673416	1.76915086907886e-08	1.11689287761058e-06
PNMA2	1184.97760844954	-1.6580140358083	0.299148471333342	-5.54244528951903	2.9827661446212e-08	1.78891399523657e-06
TPD52L1	954.262446921523	1.18278907439452	0.213882819167488	5.53007987737575	3.20085003758053e-08	1.90384443970802e-06
ELFN2	70.4567826147383	-1.95856969015897	0.346630746203786	-5.65030572621944	1.60162725401392e-08	1.03380370826351e-06
TLL2	116.29333112058	-1.99854138819553	0.354167696915772	-5.64292397527947	1.67186183100097e-08	1.06954574201902e-06
NHSL2	119.661726913941	1.70907953014447	0.302587540930261	5.64821514094783	1.62122211542116e-08	1.04177996113269e-06
SEMA3A	300.920664585377	-1.59317265701864	0.282462981489695	-5.64028832598287	1.697656501448e-08	1.07647875250408e-06
CSF2RB	289.119232092473	-2.01122435708539	0.359883391217621	-5.58854452905055	2.28980665131824e-08	1.42066710944288e-06
ID1	1651.47247297186	-1.04148836312516	0.187338241853008	-5.55940075461128	2.70702474047366e-08	1.64408920313831e-06
ATHL1	559.178596287213	1.2935321432102	0.231861898715483	5.57889049635312	2.42057555517081e-08	1.4826282783459e-06
RAB11FIP1	426.659352608695	1.11345334453372	0.201665732874679	5.52128181948318	3.36535508027928e-08	1.9852836485877e-06
PELI2	141.965184519916	1.83554926489922	0.331352209135724	5.53957153231884	3.03212577097569e-08	1.81097171566075e-06
FOXP1	2239.83704182016	1.07642235223049	0.200207854432516	5.37652408933495	7.59375433283676e-08	4.20401922564817e-06
DNAJB5	777.45215021827	1.18588007657464	0.214623722979522	5.5253914157839	3.28751851904047e-08	1.94734738942669e-06
SOX4	2604.00853080525	1.11613313131384	0.208672656976937	5.34872727209868	8.85748979722764e-08	4.75726522915279e-06
RCOR2	71.2566139740687	2.02102814290218	0.366141001949953	5.51980830373767	3.39369678481232e-08	1.99383149063627e-06
POM121L9P	120.829016319878	1.61641800808534	0.295262083793398	5.47451940770147	4.38700562407625e-08	2.50581583146641e-06
SUGCT	496.736540690624	1.21508088879142	0.222046634788307	5.47218781293326	4.44513368724138e-08	2.52898238316808e-06
ITGA4	600.698238529952	-1.14643211581676	0.21108581282069	-5.43111874975045	5.60018516070768e-08	3.14879160950103e-06
KISS1	178.049251666969	-1.61171606299423	0.294175135853285	-5.47876372460673	4.28307842752493e-08	2.46602523543175e-06
TNFRSF21	1531.75822553171	-1.1187910895947	0.204901019204816	-5.46015385348753	4.7572214559131e-08	2.69588368647296e-06
SLC1A1	2973.95856871654	-1.37707729692845	0.258764603294635	-5.32173751508229	1.02780802933264e-07	5.41914607114064e-06
TRIM58	102.849343089493	-1.78987389231422	0.326218922354003	-5.48672615125588	4.09451132220733e-08	2.36692353300611e-06
MSC-AS1	838.886294939016	1.20239531423953	0.219624538723697	5.4747767313571	4.38063572833281e-08	2.50581583146641e-06
ATP1B3	6217.08798903828	-1.02121614890004	0.193437207606086	-5.27931601959247	1.29667001486648e-07	6.54886603297827e-06
NRP2	5478.29798888344	1.02212577579358	0.1936735255052	5.27757096963747	1.30907511918463e-07	6.58840114179845e-06
ZNF281	3247.44683453166	1.12165725412062	0.212268681790214	5.28413916108997	1.26297221066739e-07	6.42375335701286e-06
XG	878.701274358263	-1.12497193642791	0.207631212022482	-5.41812536501544	6.02271812963623e-08	3.37319084661416e-06
CACNA2D1	2414.65039427349	-1.00616680352177	0.19137034077505	-5.2576945802928	1.4587251728198e-07	7.16617410838503e-06
GPX3	1175.77120137467	-1.57904979872865	0.297492280039568	-5.30786815213703	1.10914823217983e-07	5.80548351054415e-06
SHROOM2	265.822174766394	1.4207266453242	0.263649835165861	5.38868778139168	7.09739806308241e-08	3.95968789612435e-06
NDNF	2312.06322289079	1.14171846620025	0.219569880085691	5.19979546263209	1.99507949416755e-07	9.43808122914534e-06
LAMC2	208.22065075041	-1.54992889480751	0.287826478689391	-5.38494200347745	7.24680112159161e-08	4.02743070826987e-06
MCOLN1	697.892184856366	-1.21171021917249	0.228433924167896	-5.30442325318502	1.13029783633113e-07	5.8947489333878e-06
GRAMD1B	897.719028284085	-1.14337396803052	0.219372500231398	-5.21202049857877	1.86794902771929e-07	8.93264395514667e-06
PHLDA2	1262.76150730525	-1.29716623103319	0.249305996332761	-5.20310883057059	1.95982019938668e-07	9.31011615510625e-06
GABBR1	519.157888910993	1.24325979502615	0.234989659161643	5.29070002255267	1.21849078992137e-07	6.24162150538368e-06
TNC	21203.3478372855	1.17479568133089	0.228727573126057	5.13622238576124	2.80315929685916e-07	1.26882625531418e-05
CGREF1	459.887950592049	-1.56257495283409	0.296310531702769	-5.27343710618264	1.33892152447185e-07	6.6761526537359e-06
GALNT5	8119.71235768169	-1.00832877809369	0.196582677707473	-5.12928600756036	2.90843177841702e-07	1.30012319933337e-05
CCDC68	134.237001892557	-1.65234018817224	0.308377423353249	-5.35817496042656	8.40668116958109e-08	4.54908905093798e-06
DUSP5	392.773065395393	-1.19464101217959	0.226449019814788	-5.27554066322163	1.32365255720063e-07	6.63855571719366e-06
HIST2H2BE	511.749166259834	-1.24658833753247	0.236427745226948	-5.27259749627042	1.34506340807518e-07	6.6761526537359e-06
FLNC	28361.5449857659	-1.08866856612889	0.211133486699904	-5.15630458789454	2.51871071543791e-07	1.1582850491378e-05
OLFML3	7146.19414679227	1.5351197181556	0.30151299833699	5.09138818764906	3.55451460005484e-07	1.53644694153722e-05
CEBPD	817.849646893691	1.19351791170414	0.228108671390452	5.23223384902017	1.67473690377288e-07	8.11655319626491e-06
ITGB6	36.5212500620666	-2.06680627716013	0.384971113242687	-5.36873081138743	7.92926662927824e-08	4.33969064113426e-06
TET1	115.403254950945	1.79097657447418	0.336820763920538	5.31729859414696	1.05319159279833e-07	5.53271525063472e-06
VSTM2L	246.875180138505	-1.2387417228094	0.233562773312088	-5.30367791597588	1.13492484272217e-07	5.89751198055701e-06
FBXL22	53.721432001654	1.94095050909601	0.366028810723057	5.30272604842727	1.14086063378424e-07	5.90703164125551e-06
SLC17A5	1814.80454513391	-1.15465086879255	0.220507574640086	-5.23633199756144	1.63799201235977e-07	7.96528953577924e-06
SERPINE1	238970.660966107	-1.0370194599931	0.203230486441834	-5.1026766611116	3.34882889182835e-07	1.47052948843854e-05
ANXA10	229.44616292819	-1.91835215683607	0.36421510367706	-5.26708567950279	1.38606526252183e-07	6.8560217830719e-06
CD59	41119.2184854725	-1.03486724223518	0.204062688635932	-5.07132023572172	3.95065335413749e-07	1.68241728933299e-05
CD9	2205.71056070056	-1.5844750380675	0.313018648253364	-5.06191898440821	4.15057405891453e-07	1.74178900886343e-05
HDAC9	196.787548314289	-1.38978145048949	0.26451019821273	-5.25416963081239	1.48693789557497e-07	7.27992655404969e-06
ADAMTS5	1586.34116657748	-1.32103528598856	0.25985059302329	-5.08382632734712	3.6990619323558e-07	1.58465170995028e-05
GLRX	2325.50031021309	-1.26460962981073	0.250856474581925	-5.04116799025547	4.62699057410391e-07	1.91933436091215e-05
PRADC1	471.443603292753	-1.07000723678666	0.207615781787052	-5.15378564951366	2.5527972868674e-07	1.17022178812641e-05
RPSAP52	77.4170131872066	-1.72590935736413	0.330022221750416	-5.2296761963786	1.69807194532645e-07	8.20202938960704e-06
UBASH3B	3372.10790828192	-1.01495906845327	0.202207263288987	-5.01939965926314	5.18332112094377e-07	2.1377857941222e-05
TGIF2	516.718097240312	1.12860473004853	0.220010236194099	5.12978282089044	2.90076649115731e-07	1.30012319933337e-05
GLI3	591.299827541037	1.22806909739216	0.23662431617754	5.1899530751131	2.10347083110659e-07	9.83031141004814e-06
DES	109.845334217472	1.97304874753147	0.3790972180873	5.20459832832935	1.9441666191568e-07	9.26633586627253e-06
PADI1	70.3240943383732	-1.79788960400834	0.348964366686277	-5.15207217596709	2.57623840952093e-07	1.17721827513157e-05
PKIB	60.3991072042207	1.85841231368252	0.35801828063375	5.19083078772635	2.09357825219253e-07	9.81594962933525e-06
F2RL1	106.942676491957	-1.84505664894578	0.359317937354634	-5.13488600800014	2.82315086361379e-07	1.27386938968203e-05
KCNE4	846.146987938458	1.23134460809938	0.24204352976078	5.08728578415774	3.63224289141855e-07	1.56067176653966e-05
LINC-PINT	254.830490935373	-1.53205521852041	0.298031153949112	-5.14058747959619	2.73880771432244e-07	1.24754424809991e-05
UACA	6191.3498384344	-1.40601442999588	0.283378529812341	-4.9616124091228	6.99103923488733e-07	2.76938707909311e-05
HCP5	92.7565583522226	1.67461717888632	0.326036913304057	5.13628092572635	2.80228670018291e-07	1.26882625531418e-05
PAN2	448.227871839316	1.00180866510891	0.197584927662416	5.07026865338913	3.97254539852282e-07	1.68674980726659e-05
CSRP2	759.02096434683	1.09731043053173	0.215482765094811	5.09233501829682	3.53680436178829e-07	1.53339644528857e-05
FIBIN	836.376922437497	1.23115554062208	0.245705394511419	5.01069804783981	5.42329527310678e-07	2.2240145914843e-05
TRAF5	1238.95684888942	1.10398088446956	0.220778854214823	5.0003923083837	5.72137782055197e-07	2.31330090868048e-05
TGFBR2	7985.33740824437	-1.08110719214187	0.221213522544521	-4.88716593681241	1.02297869680422e-06	3.86465498002832e-05
PTGS1	242.550522333216	1.22859397267532	0.242683443023743	5.06253725992804	4.13713175403775e-07	1.74122439963799e-05
ENPP2	525.377458595722	1.3816254526946	0.27548068989646	5.01532594975671	5.29436331642838e-07	2.177344730762e-05
PCSK9	59.0354375925841	-1.78599292067008	0.353904607377759	-5.04653763595598	4.49888304415345e-07	1.87701224746507e-05
SSBP2	384.698879219478	1.04763013006895	0.209354540047503	5.00409558747204	5.61249040807623e-07	2.27566723757322e-05
FMN2	1160.85404003162	-1.07373343387648	0.218954520503788	-4.90391078204709	9.3947173112806e-07	3.59647768560035e-05
HBEGF	643.326976023818	-1.06143354773405	0.209825857925626	-5.05864033264325	4.22256443890458e-07	1.76684862016257e-05
PRPF40B	326.742449239394	1.08839563313438	0.218816565552768	4.97400930493956	6.55821588827659e-07	2.61341950242381e-05
FAM167A	344.697585357733	-1.23979954466549	0.248549708825396	-4.98813517233463	6.09649082247804e-07	2.43758024718747e-05
C1QTNF6	250.572126347904	1.2213651948164	0.244658298339562	4.99212658268907	5.97180941824315e-07	2.40106773089922e-05
ARHGAP29	5019.98031384124	-1.2706404866299	0.263989928645239	-4.81321576603568	1.48520784291326e-06	5.34452042272338e-05
FAT1	15544.2152910185	-1.05256285413731	0.220072612449686	-4.78279801571381	1.72871814004377e-06	6.11380071444473e-05
SBSN	61.0373384698003	-1.82981574402076	0.368819898644341	-4.96127175010501	7.00331316374804e-07	2.76938707909311e-05
FNDC4	1141.56664398338	-1.21630605941175	0.249102357066208	-4.88275612377476	1.04613224155993e-06	3.91117597013342e-05
LRP8	721.453423353308	-1.30070866917592	0.266161739945401	-4.88691075374974	1.02430497049628e-06	3.86465498002832e-05
PLTP	497.985887857669	1.31228731441698	0.268206662910621	4.89282145408257	9.94005761004675e-07	3.78511082642891e-05
DDIT4	6007.50355229563	1.31425575976709	0.276248120623467	4.75751927941059	1.95986543834447e-06	6.81132635737995e-05
FLG	3567.77606262432	-1.06749707504745	0.224298045049826	-4.75927944360955	1.94285296405168e-06	6.77128948294429e-05
TFAP2A	187.97870032231	-1.52453062974575	0.30778637959872	-4.95321018341805	7.29990504233653e-07	2.87876255286005e-05
FGF1	1126.67789121139	-1.03832855715261	0.216696232843857	-4.79163178577632	1.65430302359674e-06	5.89406874298304e-05
SSPN	983.249100955652	1.0587892619668	0.221737060751753	4.77497653471729	1.7972820975825e-06	6.32520257031846e-05
CYP1B1	15483.2843382705	1.15386235757869	0.242272681723876	4.76265978222744	1.91057807236261e-06	6.69120700087285e-05
CADM1	102.471380990445	1.50245593284657	0.305005698417015	4.92599299175177	8.3933005858273e-07	3.25641963968728e-05
BCL3	1053.48415878461	1.0251896334941	0.215506644355025	4.75711380761515	1.96380466743968e-06	6.81132635737995e-05
PHLDA1	5779.14203461766	-1.12531794378307	0.238419376384508	-4.71990976928077	2.35949282373278e-06	8.01003294924755e-05
SH3TC2	89.5097104755003	-1.65136371296533	0.339273382814489	-4.86735416514617	1.13102234943965e-06	4.20670173070653e-05
CEP95	293.530811304649	1.06843151829666	0.217819523121239	4.90512284200516	9.33688865208862e-07	3.5838713402177e-05
TFPI	1145.87578542566	-1.55515772014413	0.3296096024211	-4.71818086827855	2.3796289079813e-06	8.04046443696781e-05
C5orf30	4744.94645754144	-1.14939690826617	0.246554931221435	-4.6618289180916	3.13411677813673e-06	0.000102064427385747
SELENBP1	627.625191098655	1.19488411177909	0.245002499158716	4.87702825841392	1.07696011975919e-06	4.01600102689476e-05
CECR1	71.4674507054347	1.81793274401681	0.375075673263922	4.84684258031745	1.25441884801839e-06	4.62977048676325e-05
PLAU	6209.36373048871	-1.39124521325489	0.29818130421242	-4.66576942819926	3.07464324151125e-06	0.000100354682127694
AK5	278.397912933967	-1.3606714651548	0.281182511999278	-4.83910416576082	1.30425678665875e-06	4.77696493312114e-05
GRIK2	431.901166472111	-1.16498566071799	0.243293040424762	-4.7884052033879	1.68111942326157e-06	5.97482295763631e-05
RRAD	86.3833237172247	1.62306032007216	0.336684035749196	4.82072254023121	1.43039188988542e-06	5.18616142645108e-05
FGF7	1589.22455856419	1.23377899438923	0.256570082153994	4.80874069194361	1.51884074553959e-06	5.44664210158946e-05
DYNC1H1	24712.8141668085	-1.28363818780516	0.27661504706853	-4.64052191451156	3.47530316609976e-06	0.000109913718585264
NTN4	8416.76470763711	-1.23814122281996	0.267545416836137	-4.62777960266195	3.69607046321428e-06	0.000115154195340923
PRRT2	70.034104252958	1.77746743317458	0.366640356865002	4.84798631654465	1.24721001335889e-06	4.61499766896862e-05
PDPN	75.6087256796171	1.73261920357553	0.362033786211509	4.7857942257447	1.70312483297469e-06	6.03812286843294e-05
A2M	138.360247785153	1.69900588287709	0.356793833004492	4.7618700933536	1.91807145156838e-06	6.70114574608622e-05
GAS7	42.1438969398584	1.86425910731186	0.383334033962829	4.86327573901937	1.1545882620552e-06	4.28328439278932e-05
RUNX3	414.04474227199	1.07818923860335	0.228623509215007	4.71600336424448	2.40522459008502e-06	8.10791633482055e-05
MN1	1634.01091596644	1.06326046992235	0.226926563077285	4.68548263149003	2.79300984565486e-06	9.2419732685876e-05
CLU	4075.61492533927	-1.34209898610883	0.292880119566118	-4.58241750275526	4.59631059808585e-06	0.0001378318640601
OPLAH	415.235558572573	1.26621598349025	0.270293434083894	4.68459764027135	2.80510423670017e-06	9.26070421629867e-05
SERPINF1	1963.00604479623	1.22942159840668	0.26538456871593	4.63260393908836	3.61094941795066e-06	0.0001129913172217
CD4	222.29234821128	1.38013108299408	0.291479637528634	4.73491422830009	2.19147756900936e-06	7.49266701385291e-05
BMPER	632.291547140906	-1.57291426409163	0.338353540706705	-4.64873002601463	3.33985017822462e-06	0.000106357972268507
TMEM119	2000.17990690079	1.78240193646799	0.385104683534472	4.62835694468628	3.68578335901759e-06	0.000115082788871365
FGD4	435.406941706732	-1.64200920505748	0.353052441923467	-4.65089321040137	3.30500444934019e-06	0.000105951523482857
MARCH4	1557.55342177385	-1.38835573582627	0.29818448840827	-4.65602937039888	3.22365967167665e-06	0.000104038917744649
STX1A	581.940109608065	-1.14888968931103	0.243467000549581	-4.71887231829213	2.37155604162611e-06	8.03204180309795e-05
CAB39L	369.60990563361	-1.2664861192049	0.272066183521615	-4.65506628869325	3.23876488869144e-06	0.000104292576751286
IFITM1	241.09740124448	1.31909246782121	0.280826240897917	4.6971837945184	2.63773082427391e-06	8.78877256587932e-05
PTGFR	384.662356547382	-1.23277170332789	0.265676627186528	-4.6401210237526	3.48205194350981e-06	0.000109913718585264
NFYB	1100.06613841085	1.02326201697028	0.225621977814767	4.53529406523668	5.75232815827272e-06	0.000165598023020355
LAMA3	360.574970900274	-1.49240041357796	0.322024098371559	-4.63443705339094	3.5791011722045e-06	0.000112238741334883
QPCTL	664.29827025176	-1.13952968478532	0.242522067500142	-4.69866390523269	2.61868983908857e-06	8.7455734440466e-05
SERPING1	684.301795831422	1.15506799063319	0.246210331406164	4.69138717305782	2.71358902336197e-06	9.02064674417373e-05
LINC01503	204.982379502923	1.31558658856711	0.280725888761058	4.68637429334808	2.78087490655059e-06	9.22302152186386e-05
KRTAP2-3	854.104954582476	-1.30652888849605	0.284940657628604	-4.58526662839039	4.53407456853358e-06	0.000136534454685088
GGT5	436.603891017166	1.19138621329053	0.259700567856733	4.58753796005473	4.48503895673628e-06	0.000135909375196237
ANKRD29	423.107641755748	-1.51578499670919	0.33044508790501	-4.58710101069779	4.4944325825628e-06	0.000135909375196237
CYP26B1	245.962340477058	-1.7418122117177	0.377861614181225	-4.60965640950846	4.03334995617235e-06	0.000124583775255676
NCF2	122.035064581557	-1.40109440724067	0.306064253737836	-4.57777865310858	4.69939564339012e-06	0.000139758472915201
CYTL1	204.47206431501	1.58091071872616	0.344305709323453	4.59159019416957	4.39881465278492e-06	0.000134145207864801
SLC7A4	76.154229758397	1.76798982618681	0.384439198707643	4.59888021858905	4.24767906838167e-06	0.000129811236752199
DST	10194.1726575461	-1.30521017796223	0.297621492589533	-4.38547017087344	1.15735518047214e-05	0.00029854370579792
UNC5C	67.0886025935885	1.76573366193957	0.385273175107937	4.58306930256664	4.58200096131857e-06	0.000137689607175824
CITED4	249.263677483922	-1.09204661592163	0.238037897817132	-4.58770063899898	4.4815464591499e-06	0.000135909375196237
EFNB3	73.7925977084432	1.75140216941673	0.383377973556689	4.56834322840343	4.91594555896138e-06	0.000145596955505535
ATP1A2	28.2865714734825	1.78575908258347	0.38493797839684	4.6390826127904	3.49959150936966e-06	0.000109984978571762
SERPINI1	126.069140329545	-1.37634182457822	0.304163271351457	-4.5250099345094	6.0392668755541e-06	0.000172821485898063
BZRAP1-AS1	38.9117419878481	1.70606465235174	0.378348840369215	4.50923716506402	6.50611442418062e-06	0.000184712053297152
THSD4	1823.32176240464	-1.03809210796873	0.230455135311933	-4.50453016186262	6.65199499777469e-06	0.000188111622785793
LRRN3	126.363887065436	-1.47500299905745	0.324835508820858	-4.5407689707682	5.60494235387909e-06	0.000162329054812345
ZNF711	73.3826853717793	1.58403287028782	0.35125268950383	4.50966759151475	6.49292836481721e-06	0.000184701997792844
AP1S3	249.060134679247	-1.38243872042083	0.304264433634476	-4.54354360089817	5.5316357211797e-06	0.000160528960827945
FUT8-AS1	78.5824924702662	-1.49632945922217	0.334624319537263	-4.47166978566106	7.76112051780766e-06	0.000214421437108106
MDFI	109.941276101714	1.72186110505794	0.382514350824751	4.5014287734444	6.74981849205407e-06	0.000190503700734561
APOL6	643.144557313838	1.02838411249887	0.232404572245092	4.42497366796356	9.64540476492339e-06	0.000257580623722277
ADAMTS10	944.345253640779	1.30164298207321	0.300994399550769	4.32447575109668	1.5289501996256e-05	0.000382742768233234
SAMD3	120.317339277517	-1.4371318912965	0.321026571505722	-4.47667582329983	7.58142342182893e-06	0.000210669901030513
TNS3	1355.00387865873	1.23876560255861	0.282767473878784	4.3808631366479	1.18210107446772e-05	0.000302223141490025
ARAP3	258.915134558385	1.26333507228397	0.283347097503051	4.45861307003635	8.24916782465281e-06	0.000225310287795166
AJAP1	33.7936968852831	-1.72787530035635	0.379886483517482	-4.54839899634605	5.40555762210385e-06	0.000157274467144926
CCDC190	131.189643095196	-1.44295608029578	0.324790169668961	-4.44273323224808	8.88232665565444e-06	0.000239872814036567
MT1L	199.629961496608	-1.23496421730611	0.277335865449064	-4.45295531937945	8.46963842620062e-06	0.00023045742061764
SEPT4	35.2229403400302	1.73836903477713	0.38439443066126	4.52235749562415	6.11546579520545e-06	0.000174654790984498
TMEM155	92.0558548055423	1.38064083510528	0.311413693150911	4.43346219344383	9.27317747195502e-06	0.000248562600616984
COL4A5	173.616872962627	-1.61334573448314	0.363679878183472	-4.43616991553551	9.15735762801703e-06	0.000245916055406114
SLC43A3	348.176065881729	1.13750178373676	0.260277103557606	4.37034901721583	1.24048102301452e-05	0.000315467912460617
FOXO1	197.111115474611	1.16892221765595	0.264535536042507	4.41877199238788	9.92633006089683e-06	0.000261684239737269
HAS3	309.868659955288	1.31544694642912	0.296190624899526	4.44121736424084	8.94513807794675e-06	0.000241116699426902
CELSR2	297.31779997637	1.1003221130754	0.256171707709987	4.2952522857094	1.74494783414696e-05	0.000425708120757819
IFIT1	242.519327805521	-1.31247047981383	0.296159159315742	-4.43163899724127	9.35194970120015e-06	0.000250208111522444
KCND3	53.7952925471556	1.68715985233787	0.382466025633363	4.41126724797043	1.02767383053518e-05	0.000269441477535944
C1orf198	9486.56400276626	1.06620691014239	0.252684860699041	4.21951242821898	2.44831227008349e-05	0.000567488032457034
CFH	5747.5088101356	-1.08793051570242	0.259013083872404	-4.20029173598951	2.66571274651822e-05	0.000608141738036006
KCNQ5	954.268719138931	-1.32377029200479	0.314950282909547	-4.20310875664453	2.63274014497818e-05	0.000603434102656305
PER2	311.533359150723	1.21072064007651	0.275632172221138	4.39252294215189	1.12042802481686e-05	0.000290061888295214
NPTX1	34.3501024589793	-1.68804812333551	0.379725695268056	-4.44544086526428	8.77118062681183e-06	0.0002373164923728
BMF	92.2229083896068	1.65560917599717	0.377053813246254	4.39090951432945	1.12877510149477e-05	0.000291698183319851
SLC1A3	189.588319740531	1.53515069923758	0.35369201846819	4.34036002815724	1.42249456876628e-05	0.0003585882105573
FMO3	299.592716490401	1.47901344923753	0.350240154167214	4.22285517991009	2.41226828803849e-05	0.000560940060388143
RIMS3	44.2390154473458	1.58314309544075	0.368369130614879	4.29770836877179	1.72573007649109e-05	0.000424510384128713
PLXNA2	1714.17091697531	-1.31724600351924	0.307398453230974	-4.28514193768399	1.82622556551231e-05	0.000443283149915416
CD36	84.5037734983241	-1.59805308676355	0.369687296943975	-4.32271571128864	1.54120273395558e-05	0.000385140141537442
PODXL	3287.33719185529	-1.57775864877072	0.385197857682465	-4.09596942792796	4.20405412384936e-05	0.000888592585296442
SFR1	168.238327442161	-1.31150455582168	0.303605248957233	-4.3197690432764	1.56192580678991e-05	0.000388968167178788
GPAT2	106.591053193295	-1.30060264437705	0.304094427100261	-4.27696967938266	1.89454595129355e-05	0.000459092498702346
SDPR	92.9302280764263	-1.54665484508502	0.36172928965514	-4.2757246629366	1.90516565806232e-05	0.000460889991296623
HSPB8	1616.61153044621	-1.03983780239165	0.24428553296365	-4.25664913421778	2.07513631989425e-05	0.000494528347492678
TGFB3	311.250305224231	1.12405463290311	0.26159241692863	4.29696948443955	1.73149020448155e-05	0.000424510384128713
CSGALNACT1	367.524770893679	-1.39442098356126	0.331087759899107	-4.21163556147829	2.53528334738413e-05	0.000584821610612936
HIST1H2BC	78.1791922744129	-1.60569755853127	0.377276561843376	-4.25602255991154	2.08095718599054e-05	0.000495095830333022
CRISPLD1	85.112217594336	1.53248651635717	0.360657220553118	4.24914968846843	2.14583497641659e-05	0.000509688921626079
LOC100506990	111.248721378652	1.45376994795813	0.34218914880599	4.24843965108425	2.15264617931087e-05	0.000510464400411873
BACH2	70.2947847458901	1.51495577892143	0.356655261093647	4.24767540026179	2.16000043326011e-05	0.000510713598780026
COL17A1	48.653100706729	-1.65272739617629	0.384299232139302	-4.30062632958163	1.70316044222831e-05	0.000419782387079354
SLC2A12	180.924692040144	1.29890722968154	0.304370297179368	4.26752295384487	1.9765543892012e-05	0.000476558188913939
ZSWIM4	468.270155137275	1.0299675787598	0.246431400509448	4.17953059809159	2.92111416224799e-05	0.000658004964810605
HTR7	393.509800531179	-1.0198715940038	0.242123628499047	-4.21219358195689	2.52902658705078e-05	0.000584314746292278
CDKN1C	35.7175248432011	1.65403127919673	0.38439301008498	4.30296918986915	1.68524292839068e-05	0.000416078674292546
SYT14	149.68713849599	-1.19606679111717	0.283112945661109	-4.22469833841114	2.39261052910355e-05	0.000558172381781466
ANKRD34A	288.961744221176	-1.13361108475887	0.268517009454453	-4.22174776585675	2.4241529388998e-05	0.000562794474234255
JPH2	219.847283081672	1.53905372245371	0.363288785015074	4.23644710747086	2.2708438207354e-05	0.000534093561367081
PER3	472.099899878629	1.05074527296224	0.253821726236843	4.13969792318636	3.4776344904928e-05	0.000758440467517476
NCKAP5	368.017457368015	1.01977157294451	0.247076947629049	4.12734406317646	3.66977118449361e-05	0.000796722268923093
NACAD	289.690643050729	1.17387630185181	0.280548873109528	4.18421321333741	2.86155443518568e-05	0.000646612473156399
RGS7	52.7215622548964	-1.56840183371502	0.37584740665381	-4.17297500514528	3.00647935094318e-05	0.000674069529244177
CPZ	487.440452591828	-1.25405302732265	0.304264005332904	-4.12159507974187	3.76258120223852e-05	0.000810757392590138
CD55	1097.66693461659	-1.0657107383564	0.260081726648292	-4.0975994434148	4.17456846455907e-05	0.000883657918806813
PRDM1	432.709835575262	1.10036537218077	0.266921084495925	4.12243706509282	3.74885050952253e-05	0.000809009808606706
EDNRA	293.895719059778	-1.08697118987276	0.257947409524987	-4.21392559000469	2.50969999208041e-05	0.00058078169913192
CDKN2A	1168.04089846665	-1.12014401974126	0.281185869918652	-3.98364263490667	6.78669062446151e-05	0.00134002228873112
SYT12	140.290884468337	1.39551987371186	0.336846570663678	4.1428947041447	3.42949428199324e-05	0.00074907649006086
IL17D	160.016621950902	-1.4361065357861	0.342480555848463	-4.19324983933257	2.74986296024845e-05	0.000625300591624269
INPP5J	35.9098825656254	1.60760067188326	0.376903564743256	4.26528380801691	1.99648253846167e-05	0.000479755753900121
ADRB2	58.1689103672343	-1.568298398719	0.379305459331015	-4.13465812352139	3.55483426237542e-05	0.000772934809254258
COLGALT2	282.724680350323	-1.17519992679823	0.283576655000682	-4.14420547698259	3.40993893975866e-05	0.000746665529764437
ARL4A	593.259360382623	1.12004271257034	0.268928589836864	4.16483317467204	3.11580310786909e-05	0.000691254607267535
ABCA13	41.3555653723195	-1.53513135129212	0.373109328502944	-4.11442768652193	3.88141209519867e-05	0.000831384608605502
LCTL	175.451295078196	1.37633278807555	0.334551780021313	4.11396043980955	3.88928116605277e-05	0.000831832289809266
NAALADL1	145.602808281415	1.19260488247781	0.290946496180813	4.09905222483466	4.14845429349266e-05	0.000879423432997545
SYT1	42.5542893665939	-1.50355487816809	0.369423277518769	-4.07000578920395	4.70119694988289e-05	0.000975058053265335
HIST1H2AC	381.871400263364	-1.21904735585607	0.301969590448724	-4.03698714842305	5.41420335432375e-05	0.00110341485915458
BCAM	660.999196524318	1.25757552881267	0.312405542808354	4.02545843939821	5.68644234501928e-05	0.00114958779654786
TIMP1	38084.3250469085	-1.13660420127179	0.290743274720416	-3.90930521906231	9.25619543134656e-05	0.00172582483210884
PRG4	79.308977895827	-1.5283357254424	0.375161580638337	-4.07380660578821	4.62508925431353e-05	0.000960657066761746
TMEM52B	44.7498198469134	-1.52648947842021	0.376195154123278	-4.05770638374568	4.95570174601017e-05	0.00102636504938231
SEMA4G	64.3397824652117	1.37437550082741	0.339328064370329	4.05028538791141	5.11552067264615e-05	0.00105642474264087
PDLIM3	227.023703848268	1.11189882935406	0.271874161238233	4.08975543792023	4.3182826674942e-05	0.000908733343799876
C21orf91	493.020675409591	1.03354576252631	0.256034242053535	4.03674818741706	5.41971867043415e-05	0.00110341485915458
PSG2	16.7891957549667	-1.49581089903185	0.371805816021658	-4.02309709685852	5.74378026559903e-05	0.00115469236233285
KRT15	63.6944527036775	-1.4359910546378	0.350199061969855	-4.10049943183861	4.12259448247805e-05	0.000875230456943792
KCTD4	54.8320355655121	-1.54553831009854	0.383837007982191	-4.02654845144647	5.66015804657431e-05	0.00114588347288876
C11orf91	52.2567603296672	-1.51860842038846	0.37122460526794	-4.09080755649902	4.29873728048283e-05	0.00090594472057496
PPP1R14C	68.1816374149605	-1.53984525402282	0.384343313451732	-4.00643175028516	6.16429262718137e-05	0.00123234483438401
RELT	207.295667200357	-1.0194849586187	0.253715476658494	-4.0182214031466	5.8639086602277e-05	0.00117555851330526
TNFAIP3	2127.05620198155	-1.24310449759844	0.312195855179989	-3.98180974209847	6.83925179974235e-05	0.00134670575110111
ELFN1	176.178409145344	-1.33824114777579	0.334927354756697	-3.99561615009899	6.45262113726067e-05	0.00127932546349491
GPR155	558.37851193183	-1.09875869336402	0.280145814101009	-3.92209570180424	8.77821102013285e-05	0.00165168064606264
RELN	20.784359524383	-1.45688393211293	0.369023175868776	-3.94794697835182	7.88242559976697e-05	0.00151887060352136
ZNF853	38.2737633220885	1.57040152253169	0.384829271765936	4.08077461292199	4.48858638602506e-05	0.000936358151310794
COL21A1	46.8207563351886	1.54942054713391	0.384963134737451	4.02485434921096	5.70105898447645e-05	0.00115092626960104
GYPC	688.365510453854	1.00725749171344	0.258215074162468	3.90084697797185	9.58567296356282e-05	0.00178494407034312
PSG4	2194.00143245777	-1.0597827017614	0.281049185310834	-3.77080865966327	0.000162719403908267	0.00279163659100786
STXBP5-AS1	191.517245781448	-1.14269810695962	0.287065855409271	-3.9806131082029	6.87377478427673e-05	0.00135165456618688
RNF144B	129.381162395663	-1.23448242832555	0.313596608004429	-3.93652991395912	8.266831957707e-05	0.00158657038932313
SGIP1	96.9041835678562	-1.5039047576266	0.383016712508699	-3.9264729410272	8.6200584656283e-05	0.00163044837784828
FAHD2B	36.337825077719	1.52665491755864	0.377380291794745	4.04540181549539	5.2233454516836e-05	0.0010723159440382
MUC1	355.627894300739	1.16909665575739	0.299032621808689	3.90959571128443	9.24507199555055e-05	0.00172582483210884
SORBS2	1150.77370604786	1.02662361436614	0.267458885576738	3.83843525015954	0.000123820855877086	0.0021971958636085
GRB14	47.1249113348161	-1.49809446877395	0.384153416381419	-3.89972965198496	9.63001569039675e-05	0.00178958641797324
QPCT	666.572786223518	1.0084486737416	0.262504825849066	3.8416386078991	0.000122215689282108	0.00217181806361317
FLJ46906	187.488786400425	1.17636981827172	0.299480203059195	3.92803866918442	8.56414431453857e-05	0.00162843187930605
HIST1H2BD	225.717416613141	-1.3898025289229	0.354605516074331	-3.91929190585848	8.88095015065703e-05	0.00166665445200205
MAP2	187.661376062483	-1.14745235050303	0.294659116889156	-3.89416883691631	9.85360040445675e-05	0.00181604000283931
PADI2	225.046164827043	1.38498071905656	0.353044948473612	3.92295860638856	8.74681837090255e-05	0.00164792805799439
B3GALT2	51.2259664871423	1.44858449631681	0.374720045370817	3.86577797001309	0.000110735645625496	0.00200242322001683
GAL3ST4	137.193534497471	1.2266978255344	0.3173962067737	3.8648786575103	0.000111144440497652	0.00200729369701782
PCK2	3265.54503454975	1.02953024942648	0.281421845690861	3.65831674118648	0.000253877174130926	0.00396776117745988
BCL2L11	93.1032800488212	1.32188964637621	0.341081192525176	3.87558644494488	0.000106368208357548	0.00193876163889806
SOCS2	102.118847801553	1.22279489475762	0.316274547445843	3.86624502234725	0.000110523900582244	0.00200110820752305
LINC00865	45.3556214987626	1.49008557295278	0.376667904813545	3.95596639350091	7.62258770523462e-05	0.00147472483103692
SHF	33.8572490687543	1.46040914034041	0.383853150381539	3.80460376289423	0.000142031365145369	0.0024871039779835
MSC	633.327263785185	1.19494557301797	0.311469532371476	3.83647660148284	0.000124812081512376	0.00220977257231137
LOC101927359	23.4199429594029	-1.50229993025733	0.385245356977071	-3.89959256626873	9.63546945900558e-05	0.00178958641797324
STAMBPL1	173.047112710002	-1.11762319148712	0.292788719766147	-3.81716615441938	0.000134993264695162	0.00237541937900019
DNAJC22	118.730480309024	1.1794845119137	0.308283747501154	3.82597046219339	0.000130257909116958	0.0022977112056734
LOC79160	110.075717469847	-1.22490141143818	0.324195121905326	-3.77828452272606	0.000157912403073184	0.00272540902857963
IL7R	186.461140399593	-1.10132357528352	0.290313982901769	-3.79356021461827	0.000148502597739273	0.00259096532346556
SLC39A8	129.443407700711	-1.15452455062545	0.306245467304186	-3.76993188107724	0.000163292110113755	0.00279310591152851
SFTA1P	52.5910487500993	-1.44077989825686	0.385000827174077	-3.74227740971947	0.000182360041728746	0.00304158799611074
RGMA	56.4282349190824	1.33375611751915	0.356348013487924	3.74284706813541	0.000181946972601617	0.00303821893692305
AMT	83.8147561070919	1.27908436114545	0.342622291713327	3.73321991032524	0.000189047399321075	0.00313135588702826
SCRG1	322.413172173039	1.25602206404095	0.340996267392035	3.68338948002893	0.000230153094850931	0.00365250677760121
KCNK3	43.2169143770046	-1.46903844769044	0.379751411026073	-3.86842130150658	0.000109542279198544	0.00198583320753632
IL1RL1	15.1065813040034	-1.38074349928224	0.371892965676993	-3.71274432891932	0.000205023975540818	0.00335770401845946
PTN	304.791237232027	1.30154281431835	0.361354787857331	3.60184189625908	0.000315970518679028	0.00477238158013215
DGKG	45.8096600632766	-1.46464569429796	0.385270631891863	-3.80160223245111	0.000143763396791079	0.00251437464569963
ROBO3	61.2876181538873	1.2834522398956	0.340916364043239	3.76471291865832	0.000166740538124735	0.00283360484742318
DDX43	26.7027268477103	1.47139369736179	0.385113415632665	3.82067629335784	0.000133086235066479	0.00234472860164859
LOC105375734	145.626869769694	1.14798107801042	0.308219109635434	3.72456165799799	0.000195654889535343	0.00323335990811909
LSP1	124.03349720393	1.36130237794804	0.366004383576224	3.71936085750333	0.000199727536568297	0.00328557504155894
SH2D5	162.388441612261	-1.23339213521918	0.330201715202775	-3.73526871131411	0.000187514852956697	0.00311673070838186
KIAA0408	17.7436257015176	1.39287712196604	0.368487506723247	3.77998465769467	0.000156838022760878	0.00271417094661915
MELTF	390.59493357498	-1.15400681114099	0.314072572166511	-3.6743317099628	0.000238472760722724	0.00376792197348287
FAM101A	533.326961983096	-1.173118376041	0.323324886584342	-3.62829594849324	0.00028529811048849	0.00437335570007596
CD74	65.4965113454404	1.37385335356552	0.374123628459236	3.67219081891057	0.000240480008012128	0.00379547065277036
PSG5	3378.14622348818	-1.04726656256928	0.303618409407667	-3.44928545213186	0.000562072187311076	0.00754004386221401
LOC100507642	23.4189637059234	1.44796747846799	0.385278506603904	3.75823580513566	0.000171115584807614	0.00288928964387186
RDH5	661.574162420591	-1.11549233873142	0.302827224366953	-3.68359331319471	0.000229969044133454	0.00365250677760121
MME	133.448336156925	1.40560906914868	0.385201699510653	3.64902094392188	0.000263241644450908	0.00408308214464048
VANGL2	30.9392550919673	1.40984882151676	0.372713485906941	3.78266114542678	0.000155160577697829	0.00269406677368221
CAND2	121.983787132909	1.0678426910241	0.293566697048573	3.6374789843666	0.000275319648507153	0.00425209336975532
SAT1	1553.86471848195	-1.1074366654752	0.30843077471527	-3.59055177453526	0.000329978673131482	0.00493733162271783
IGFBPL1	143.729547633438	1.35142611913813	0.368890038669514	3.66349312118146	0.000248798900920914	0.00390961941032275
MMP11	107.286726334086	1.08299113462271	0.298517571254785	3.62789744694251	0.000285738708346339	0.00437544996589064
AFF3	143.68354347662	1.04102887418059	0.283239263102451	3.67543984819661	0.000237439981790338	0.00375572648119793
KIF26B	432.035735006766	1.24373921936543	0.351224745600331	3.54114917853972	0.000398388262436921	0.00573792920006721
ZIC1	43.7741282689139	-1.37726892658546	0.370515704548858	-3.71716747678058	0.000201468896454008	0.00331043755200797
PREX1	303.765439037274	-1.23123007718839	0.338530943721093	-3.63697942543997	0.000275853955983344	0.00425577903796812
LOC101927482	35.8363260146008	-1.39966275860628	0.377569479689056	-3.70703362930437	0.000209701105622719	0.00341281834837059
FES	107.406076466409	1.12333861117876	0.317019732510207	3.543434354335	0.000394951623585891	0.00571447666956315
KRT86	58.9384230213848	1.3019488017173	0.36794341754233	3.53844841256745	0.000402485918426329	0.00577922550759822
FOXQ1	114.657335989025	1.29183531078459	0.365216693639726	3.53717486982932	0.000404431793285004	0.00579819843878919
ETV1	408.641355086822	-1.12226752487296	0.32147866812316	-3.49095487867026	0.000481297529865979	0.00668061392949943
YPEL1	35.4033048145258	1.33148288704763	0.379832473812264	3.50544774037864	0.000455839981317764	0.00638886143241275
ZNF608	87.2905391146606	1.21257040489575	0.338545095407622	3.58171015130426	0.00034135239277523	0.00509736839031249
CHST7	297.977601630177	-1.00726766970698	0.286533013494972	-3.51536340410093	0.000439152607538423	0.00619114851411172
KIT	66.7207520795975	-1.28998599854461	0.364504171085521	-3.53901573938903	0.000401621905896634	0.00577517054293321
OSTN-AS1	16.0075456424715	-1.33745089421168	0.36926884876465	-3.62188930554522	0.000292459269391523	0.00446411317457219
TNFSF9	159.971843529433	-1.19238193329452	0.342689639246817	-3.47948054664042	0.000502386841732205	0.00688700590466034
ALDOC	429.888531827972	1.02871402143738	0.301930765683752	3.4071189105481	0.00065652517957553	0.00854432498626599
RAB3A	100.522307404338	-1.1487943233666	0.33341925725121	-3.44549481885821	0.000570014894441572	0.0076323668749693
RASSF2	223.070738482227	1.25565890812888	0.359747437140593	3.49039014178759	0.000482315867408579	0.00668829922493168
PHYHD1	48.639677863666	1.323272576793	0.376319581864282	3.51635322891657	0.000437518482961758	0.00617764233645972
MYOZ2	35.6333666961288	-1.36412208633315	0.385145209233026	-3.5418383862275	0.000397348842889667	0.00573664919213025
RASGRP1	41.6057731692696	1.32616818248293	0.372790358896871	3.5574100854089	0.000374529235904165	0.00548420531190697
IFIT2	111.990948569343	-1.11172834781719	0.321829265959735	-3.45440413724301	0.000551510245013621	0.00741910137077201
MYRF	31.2377629477738	1.35450402378169	0.380973883483393	3.55537238247653	0.000377444119239998	0.00551904120134242
PTGDS	236.428304729268	1.26841999771334	0.367963680015952	3.44713368900526	0.000566568146210427	0.00759327923328947
SYTL3	199.259252700954	-1.06854157251271	0.310189339638473	-3.44480430487423	0.000571472969825763	0.00764183854008007
NCAM1	39.2258808734496	1.28140447795211	0.380763511408242	3.36535523903767	0.000764451685952344	0.00970745936933094
MTMR9LP	79.7454883629528	1.13544847552337	0.336172148467969	3.37758044709512	0.000731265595422837	0.00938131638192185
BEX4	37.040665367376	1.32258107910274	0.38186457149898	3.46348202429738	0.000533232221854816	0.00722829049376855
HIST1H3D	33.2623834480023	-1.3317797456392	0.385188176119223	-3.45747826181193	0.000545256230274063	0.00734870615970492
RNASEK-C17orf49	23.7818956667568	1.32030270373106	0.38500351152226	3.42932639370154	0.000605081391325204	0.00802722723201381
LRRC61	16.6804934493592	1.29682404098973	0.379419771142392	3.41791371884796	0.000631031077906942	0.00829503318300687
NTNG1	23.6052141291334	-1.31525375923569	0.385279224016009	-3.41376767095293	0.000640711865943454	0.0083916347574068
FGL2	26.4243571376556	-1.32385366705148	0.38525442464044	-3.4363100911483	0.000589695609951591	0.00786661594962298
GAL	13.6302081026816	-1.23518752906283	0.359530630932087	-3.43555575740679	0.000591339764453615	0.00788124497180124
C7orf31	31.2170224059186	1.28881758570955	0.378486663597089	3.40518625798012	0.000661189402802197	0.0085923960160932
FRMPD3	28.4203951388223	-1.28982270928694	0.382405414293054	-3.37291957979051	0.00074375672244483	0.00952458564312357
